# Supplementary material for: Computational and Memory Efficiency in Heartbeat Rate Detection: A Review of ECG and PPG Techniques
Source: Sensors (Basel). 2026 Apr 14;26(8):2409. doi: 10.3390/s26082409 (PMC13120323; doi:10.3390/s26082409)
Supplement: Supplementary file 1 [file sensors-26-02409-s001.zip]

Archive with 1 entries (1 files):
- sensors-4206802-supplementary.pdf
